# Supplementary material for: Genomic Characterization of Concurrent Alterations in Non-Small Cell Lung Cancer (NSCLC) Harboring Actionable Mutations
Source: Cancers (Basel). 2021 Apr 30;13(9):2172. doi: 10.3390/cancers13092172 (PMC8124171; doi:10.3390/cancers13092172)
Supplement: Supplementary file 1 [file cancers-13-02172-s001.zip]

Archive with 2 entries (2 files):
- Supplementary Figures.pdf
- Supplementary File 1.xlsx
