# Supplementary material for: Genomic Characterization of Concurrent Alterations in Non-Small Cell Lung Cancer (NSCLC) Harboring Actionable Mutations
Source: Cancers (Basel). 2021 Apr 30;13(9):2172. doi: 10.3390/cancers13092172 (PMC8124171; doi:10.3390/cancers13092172)
Supplement: Supplementary file 1 [file cancers-13-02172-s001.zip › Supplementary File 1.xlsx]

## Sheet: KRAS
A	B	Neither	A Not B	B Not A	Both	Log2 Odds Ratio	p-Value	q-Value	Tendency
KRAS	STK11	142	108	6	28	2617	<0.001	0.006	Co-occurrence
KRAS	ATM	143	122	5	14	1715	0.017	0.996	Co-occurrence
KRAS	IDH1	148	131	0	5	>3	0.024	0.996	Co-occurrence
KRAS	RICTOR	147	129	1	7	2996	0.025	0.996	Co-occurrence
KRAS	ARID1A	147	130	1	6	2762	0.048	0.996	Co-occurrence
KRAS	AKT3	148	132	0	4	>3	0.051	0.996	Co-occurrence
KRAS	ESR1	148	132	0	4	>3	0.051	0.996	Co-occurrence
KRAS	NF1	148	132	0	4	>3	0.051	0.996	Co-occurrence
KRAS	CCND1	147	131	1	5	2488	0.088	0.996	Co-occurrence
KRAS	PIK3R1	148	133	0	3	>3	0.109	0.996	Co-occurrence
KRAS	NTRK1	148	133	0	3	>3	0.109	0.996	Co-occurrence
KRAS	FGF19	147	132	1	4	2155	0.160	0.996	Co-occurrence
KRAS	FGF3	147	132	1	4	2155	0.160	0.996	Co-occurrence
KRAS	RB1	147	132	1	4	2155	0.160	0.996	Co-occurrence
KRAS	MYC	138	122	10	14	0.663	0.196	0.996	Co-occurrence
KRAS	BRCA2	148	134	0	2	>3	0.228	0.996	Co-occurrence
KRAS	CCND2	148	134	0	2	>3	0.228	0.996	Co-occurrence
KRAS	HIST1H3B	148	134	0	2	>3	0.228	0.996	Co-occurrence
KRAS	EIF3E	148	134	0	2	>3	0.228	0.996	Co-occurrence
KRAS	FANCA	148	134	0	2	>3	0.228	0.996	Co-occurrence
KRAS	NF2	148	134	0	2	>3	0.228	0.996	Co-occurrence
KRAS	NOTCH3	148	134	0	2	>3	0.228	0.996	Co-occurrence
KRAS	IDH2	148	134	0	2	>3	0.228	0.996	Co-occurrence
KRAS	CREBBP	147	133	1	3	1729	0.280	0.996	Co-occurrence
KRAS	PDGFRA	147	133	1	3	1729	0.280	0.996	Co-occurrence
KRAS	CTNNB1	144	130	4	6	0.733	0.323	0.996	Co-occurrence
KRAS	PIK3CA	141	128	7	8	0.332	0.432	0.996	Co-occurrence
KRAS	RNF43	142	129	6	7	0.361	0.437	0.996	Co-occurrence
KRAS	AR	145	132	3	4	0.551	0.453	0.996	Co-occurrence
KRAS	SETD2	146	133	2	3	0.720	0.460	0.996	Co-occurrence
KRAS	CDKN2A	146	133	2	3	0.720	0.460	0.996	Co-occurrence
KRAS	CDKN2B	146	133	2	3	0.720	0.460	0.996	Co-occurrence
KRAS	ATRX	147	134	1	2	1134	0.468	0.996	Co-occurrence
KRAS	RAD50	147	134	1	2	1134	0.468	0.996	Co-occurrence
KRAS	MSH6	147	134	1	2	1134	0.468	0.996	Co-occurrence
KRAS	NTRK3	147	134	1	2	1134	0.468	0.996	Co-occurrence
KRAS	SMAD4	147	134	1	2	1134	0.468	0.996	Co-occurrence
KRAS	BRCA1	148	135	0	1	>3	0.479	0.996	Co-occurrence
KRAS	HNF1A	148	135	0	1	>3	0.479	0.996	Co-occurrence
KRAS	MAX	148	135	0	1	>3	0.479	0.996	Co-occurrence
KRAS	MLH1	148	135	0	1	>3	0.479	0.996	Co-occurrence
KRAS	FBXW7	148	135	0	1	>3	0.479	0.996	Co-occurrence
KRAS	KIT	145	133	3	3	0.125	0.617	0.996	Co-occurrence
KRAS	AKT1	146	134	2	2	0.124	0.656	0.996	Co-occurrence
KRAS	NOTCH1	146	134	2	2	0.124	0.656	0.996	Co-occurrence
KRAS	SMARCA4	146	134	2	2	0.124	0.656	0.996	Co-occurrence
KRAS	U2AF1	146	134	2	2	0.124	0.656	0.996	Co-occurrence
KRAS	CCNE1	147	135	1	1	0.123	0.729	0.996	Co-occurrence
KRAS	CCND3	147	135	1	1	0.123	0.729	0.996	Co-occurrence
KRAS	FGFR1	147	135	1	1	0.123	0.729	0.996	Co-occurrence
KRAS	MDM4	147	135	1	1	0.123	0.729	0.996	Co-occurrence
KRAS	PALB2	147	135	1	1	0.123	0.729	0.996	Co-occurrence
KRAS	MYCL	147	135	1	1	0.123	0.729	0.996	Co-occurrence

## Sheet: EGFR
A	B	Neither	A Not B	B Not A	Both	Log2 Odds Ratio	p-Value	q-Value	Tendency
EGFR	TP53	144	25	77	38	1507	<0.001	0.101	Co-occurrence
EGFR	CDK4	215	55	6	8	2382	0.004	0.538	Co-occurrence
EGFR	RAD51B	220	59	1	4	>3	0.009	0.882	Co-occurrence
EGFR	TSC2	221	60	0	3	>3	0.011	0.922	Co-occurrence
EGFR	MDM2	217	58	4	5	2225	0.028	0.996	Co-occurrence
EGFR	AKT2	221	61	0	2	>3	0.049	0.996	Co-occurrence
EGFR	NOTCH2	220	61	1	2	2851	0.125	0.996	Co-occurrence
EGFR	SMAD4	220	61	1	2	2851	0.125	0.996	Co-occurrence
EGFR	ATR	220	61	1	2	2851	0.125	0.996	Co-occurrence
EGFR	CDK2	218	60	3	3	1861	0.125	0.996	Co-occurrence
EGFR	MYC	205	55	16	8	0.898	0.133	0.996	Co-occurrence
EGFR	AR	217	60	4	3	1440	0.185	0.996	Co-occurrence
EGFR	AKT1	219	61	2	2	1844	0.214	0.996	Co-occurrence
EGFR	PIK3CA	211	58	10	5	0.863	0.220	0.996	Co-occurrence
EGFR	TERT	211	58	10	5	0.863	0.220	0.996	Co-occurrence
EGFR	CDK6	221	62	0	1	>3	0.222	0.996	Co-occurrence
EGFR	ERBB3	221	62	0	1	>3	0.222	0.996	Co-occurrence
EGFR	PTEN	221	62	0	1	>3	0.222	0.996	Co-occurrence
EGFR	MTOR	221	62	0	1	>3	0.222	0.996	Co-occurrence
EGFR	PIK3CB	221	62	0	1	>3	0.222	0.996	Co-occurrence
EGFR	SETD2	218	61	3	2	1252	0.308	0.996	Co-occurrence
EGFR	CDKN2B	218	61	3	2	1252	0.308	0.996	Co-occurrence
EGFR	RNF43	212	59	9	4	0.675	0.320	0.996	Co-occurrence
EGFR	MDM4	220	62	1	1	1827	0.395	0.996	Co-occurrence
EGFR	PALB2	220	62	1	1	1827	0.395	0.996	Co-occurrence
EGFR	ARID1A	216	61	5	2	0.502	0.484	0.996	Co-occurrence
EGFR	ATRX	219	62	2	1	0.821	0.530	0.996	Co-occurrence
EGFR	RAD50	219	62	2	1	0.821	0.530	0.996	Co-occurrence
EGFR	MSH6	219	62	2	1	0.821	0.530	0.996	Co-occurrence
EGFR	PTCH1	219	62	2	1	0.821	0.530	0.996	Co-occurrence
EGFR	NTRK1	219	62	2	1	0.821	0.530	0.996	Co-occurrence
EGFR	AKT3	218	62	3	1	0.229	0.636	0.996	Co-occurrence
EGFR	PDGFRA	218	62	3	1	0.229	0.636	0.996	Co-occurrence
EGFR	U2AF1	218	62	3	1	0.229	0.636	0.996	Co-occurrence

## Sheet: ALK
A	B	Neither	A Not B	B Not A	Both	Log2 Odds Ratio	p-Value	q-Value	Tendency
ALK	FGFR2	243	40	0	1	>3	0.144	0.996	Co-occurrence
ALK	JAK1	243	40	0	1	>3	0.144	0.996	Co-occurrence
ALK	MDM4	242	40	1	1	2597	0.268	0.996	Co-occurrence
ALK	MSH6	241	40	2	1	1591	0.375	0.996	Co-occurrence
ALK	NOTCH2	241	40	2	1	1591	0.375	0.996	Co-occurrence
ALK	PTCH1	241	40	2	1	1591	0.375	0.996	Co-occurrence
ALK	NOTCH1	240	40	3	1	1000	0.466	0.996	Co-occurrence
ALK	CDKN2A	239	40	4	1	0.579	0.544	0.996	Co-occurrence
ALK	RAD51B	239	40	4	1	0.579	0.544	0.996	Co-occurrence
ALK	KIT	238	40	5	1	0.251	0.611	0.996	Co-occurrence

## Sheet: MET
A	B	Neither	A Not B	B Not A	Both	Log2 Odds Ratio	p-Value	q-Value	Tendency
MET	CDK2	253	25	3	3	>3	0.014	0.996	Co-occurrence
MET	KIT	253	25	3	3	>3	0.014	0.996	Co-occurrence
MET	TP53	157	12	99	16	1080	0.047	0.996	Co-occurrence
MET	SMARCA4	254	26	2	2	>3	0.050	0.996	Co-occurrence
MET	BRCA1	256	27	0	1	>3	0.099	0.996	Co-occurrence
MET	PTEN	256	27	0	1	>3	0.099	0.996	Co-occurrence
MET	NFE2L2	256	27	0	1	>3	0.099	0.996	Co-occurrence
MET	ATM	241	24	15	4	1421	0.103	0.996	Co-occurrence
MET	CDK4	245	25	11	3	1418	0.149	0.996	Co-occurrence
MET	TERT	244	25	12	3	1287	0.174	0.996	Co-occurrence
MET	RICTOR	250	26	6	2	1680	0.181	0.996	Co-occurrence
MET	MYCL	255	27	1	1	>3	0.188	0.996	Co-occurrence
MET	SMO	255	27	1	1	>3	0.188	0.996	Co-occurrence
MET	NOTCH2	254	27	2	1	2234	0.268	0.996	Co-occurrence
MET	PIK3R1	254	27	2	1	2234	0.268	0.996	Co-occurrence
MET	ATR	254	27	2	1	2234	0.268	0.996	Co-occurrence
MET	ESR1	253	27	3	1	1643	0.341	0.996	Co-occurrence
MET	U2AF1	253	27	3	1	1643	0.341	0.996	Co-occurrence
MET	RNF43	245	26	11	2	0.777	0.373	0.996	Co-occurrence
MET	IDH1	252	27	4	1	1222	0.407	0.996	Co-occurrence
MET	RB1	252	27	4	1	1222	0.407	0.996	Co-occurrence
MET	CDKN2A	252	27	4	1	1222	0.407	0.996	Co-occurrence
MET	ARID1A	250	27	6	1	0.626	0.520	0.996	Co-occurrence
MET	RET	239	26	17	2	0.113	0.580	0.996	Co-occurrence
MET	MDM2	248	27	8	1	0.199	0.613	0.996	Co-occurrence
MET	CTNNB1	247	27	9	1	0.024	0.652	0.996	Co-occurrence

## Sheet: RET
A	B	Neither	A Not B	B Not A	Both	Log2 Odds Ratio	p-Value	q-Value	Tendency
RET	JAK3	265	18	0	1	>3	0.067	0.996	Co-occurrence
RET	NFE2L2	265	18	0	1	>3	0.067	0.996	Co-occurrence
RET	MYCN	264	18	1	1	>3	0.130	0.996	Co-occurrence
RET	SMO	264	18	1	1	>3	0.130	0.996	Co-occurrence
RET	PTCH1	263	18	2	1	2869	0.188	0.996	Co-occurrence
RET	TP53	160	9	105	10	0.760	0.190	0.996	Co-occurrence
RET	NOTCH1	262	18	3	1	2279	0.243	0.996	Co-occurrence
RET	U2AF1	262	18	3	1	2279	0.243	0.996	Co-occurrence
RET	RB1	261	18	4	1	1858	0.294	0.996	Co-occurrence
RET	CTNNB1	256	18	9	1	0.660	0.505	0.996	Co-occurrence

## Sheet: BRAF
A	B	Neither	A Not B	B Not A	Both	Log2 Odds Ratio	p-Value	q-Value	Tendency
BRAF	STK11	243	7	30	4	2211	0.031	0.996	Co-occurrence
BRAF	CCND3	272	10	1	1	>3	0.076	0.996	Co-occurrence
BRAF	FGFR1	272	10	1	1	>3	0.076	0.996	Co-occurrence
BRAF	NF2	272	10	1	1	>3	0.076	0.996	Co-occurrence
BRAF	NTRK3	271	10	2	1	>3	0.112	0.996	Co-occurrence
BRAF	CREBBP	270	10	3	1	>3	0.147	0.996	Co-occurrence
BRAF	U2AF1	270	10	3	1	>3	0.147	0.996	Co-occurrence
BRAF	ATM	256	9	17	2	1743	0.162	0.996	Co-occurrence
BRAF	IDH1	269	10	4	1	2750	0.180	0.996	Co-occurrence
BRAF	PIK3CA	259	10	14	1	0.888	0.456	0.996	Co-occurrence
BRAF	MYC	250	10	23	1	0.120	0.628	0.996	Co-occurrence

## Sheet: ROS1
A	B	Neither	A Not B	B Not A	Both	Log2 Odds Ratio	p-Value	q-Value	Tendency
ROS1	MDM2	264	11	8	1	1585	0.326	0.996	Co-occurrence
ROS1	CDK4	259	11	13	1	0.857	0.462	0.996	Co-occurrence
ROS1	PIK3CA	258	11	14	1	0.744	0.485	0.996	Co-occurrence
ROS1	TP53	162	7	110	5	0.073	0.578	0.996	Co-occurrence

## Sheet: ERBB2
A	B	Neither	A Not B	B Not A	Both	Log2 Odds Ratio	p-Value	q-Value	Tendency
ERBB2	TP53	169	0	111	4	>3	0.026	0.996	Co-occurrence
ERBB2	CCNE1	279	3	1	1	>3	0.028	0.996	Co-occurrence
ERBB2	MYCN	279	3	1	1	>3	0.028	0.996	Co-occurrence
ERBB2	MYCL	279	3	1	1	>3	0.028	0.996	Co-occurrence
ERBB2	SETD2	276	3	4	1	>3	0.069	0.996	Co-occurrence
ERBB2	FGF19	276	3	4	1	>3	0.069	0.996	Co-occurrence
ERBB2	FGF3	276	3	4	1	>3	0.069	0.996	Co-occurrence
ERBB2	CCND1	275	3	5	1	>3	0.082	0.996	Co-occurrence
ERBB2	RNF43	268	3	12	1	2896	0.172	0.996	Co-occurrence
ERBB2	PIK3CA	266	3	14	1	2663	0.196	0.996	Co-occurrence
